# Supplementary material for: Temporal changes in the systemic concentrations of retinoids in pregnant and postpartum women
Source: PLoS One. 2023 Feb 16;18(2):e0280424. doi: 10.1371/journal.pone.0280424 (PMC9934425; doi:10.1371/journal.pone.0280424)
Supplement: S1 Dataset — (XLSX) [file pone.0280424.s001.xlsx]

## Sheet: plosone_dt
Subject ID	Gestational week	Type	Retinol (uM)	RBP4 (uM)	atRA (nM)	13cisRA (nM)	Oxo-13cisRA (nM)	Albumin (g/dL)	sum (atRA + 13cisRA)
RET-0001	P 12-16	Prenatal	0.59	0.91	4.01	3.49	5.28	4.4	7.5
RET-0001	P 16-20	Prenatal	0.78	0.93	5.01	2.91	4.04	4.22	7.92
RET-0001	P 20-24	Prenatal	0.6	0.94	3.76	2.24	4.47	4.18	6
RET-0001	P 24-28	Prenatal	0.51	0.93	5.52	1.81	2.65	3.87	7.33
RET-0001	P 28-32	Prenatal	0.61	1.12	5.6	1.81	2.18	3.91	7.41
RET-0001	P 32-36	Prenatal	0.56	1.02	4.2	1.29		3.61	5.49
RET-0001	P 32-36	Prenatal	0.47	1.01	6.01	1.99	2.65	3.78	8
RET-0001	P 36+	Prenatal	0.4	1.31	4.72	2.02	2.02	3.83	6.74
RET-0001	PP 6+	Postpartum	0.78	1.15	3.31	3.06	7.65	5.32	6.37
RET-0001	PP 6+	Postpartum	0.88	1.42	5.34	2.9	6.6	5.63	8.24
RET-0003	P 8-12	Prenatal	0.7	0.95	4.49	5.77	7.08	4.28	10.26
RET-0003	P 12-16	Prenatal	0.64	0.66	2.87	2.66	4.42	4.42	5.53
RET-0003	P 16-20	Prenatal	0.6	0.98	3.36	1.28	3.16	4.47	4.64
RET-0003	P 20-24	Prenatal	0.64	0.95	3.33	1.91	2.97	4.1	5.24
RET-0003	P 28-32	Prenatal	0.52	0.82	3.9	2.04	2.61	3.83	5.94
RET-0003	P 32-36	Prenatal	0.54	0.76	2.94	1.12	2.1	4.06	4.06
RET-0003	P 32-36	Prenatal	0.5	0.99	3.93	1.32	1.56	4.01	5.25
RET-0003	PP 0-6	Postpartum	0.75	0.77	4.44	2.7	6.78	5.79	7.14
RET-0003	PP 6+	Postpartum	0.63	0.75	3.8	2.35	5.08	5.33	6.15
RET-0005	P 8-12	Prenatal	0.84	1.47	4.31	3.74	5.41	4.75	8.05
RET-0005	P 12-16	Prenatal	0.93	1.58	5.35	3.58	4.03	4.39	8.93
RET-0005	P 16-20	Prenatal	0.91	1.69	5.11	1.77	3.97	3.79	6.88
RET-0005	P 24-28	Prenatal	0.89	1.33	7.09	2.76	4.71	4.23	9.85
RET-0005	P 28-32	Prenatal	0.55	1.16	9.07	3.94	4.38	3.71	13.01
RET-0005	P 32-36	Prenatal	0.59	1.19	5.11	1.15	2.08	4.11	6.26
RET-0005	PP 0-6	Postpartum	1.01	1.64	3.48	2.28	5.58	5.36	5.76
RET-0005	PP 6+	Postpartum	0.7	1.16	4.44	2.18	4.42	5.16	6.62
RET-0006	P 12-16	Prenatal
RET-0006	P 12-16	Prenatal	0.55	0.99	2.14	1.2	2.47	4.51	3.34
RET-0006	P 20-24	Prenatal	0.65	1.1	5.4	2.15	2.59	4.25	7.55
RET-0006	P 24-28	Prenatal	0.62	1.25	4.42	1.9	2.27	4	6.32
RET-0006	P 28-32	Prenatal	0.44	0.88	2.89	0.9	1.71	4.17	3.79
RET-0006	P 32-36	Prenatal
RET-0006	P 36+	Prenatal	0.33	0.74	2.61		0.86	3.67
RET-0006	PP 0-6	Postpartum	0.69	1.01	4.83	3.18	4.77	5.22	8.01
RET-0006	PP 6+	Postpartum	0.65	1.16	4.13	2.91	4.68	5.47	7.04
RET-0007	P 12-16	Prenatal	0.76	0.95	1.01	0.47	1.36	4.47	1.48
RET-0007	P 16-20	Prenatal	0.59	0.88	3.79	1.62	1.97	4.31	5.41
RET-0007	P 20-24	Prenatal	0.65	1.01	2.19	1.04	1.31	4.19	3.23
RET-0007	P 24-28	Prenatal	0.54	1.02	3.56	0.95	1.23	4.31	4.51
RET-0007	P 28-32	Prenatal	0.58	0.74	2.87	0.7	1.25	4.11	3.57
RET-0007	P 36+	Prenatal	0.6	1.21	4.07	1.21	1.31	4.94	5.28
RET-0007	PP 0-6	Postpartum						4.39
RET-0007	PP 6+	Postpartum						4.74
RET-0008	P 12-16	Prenatal	0.97	1.61	2.23	1.43	1.68	4.77	3.66
RET-0008	P 12-16	Prenatal	1.16	1.69	2.33	1.14	1.1	4.36	3.47
RET-0008	P 16-20	Prenatal	1.12	1.87	3.9	2.03	1.96	4.28	5.93
RET-0008	P 24-28	Prenatal	0.84	1.51	3.59	2.03	1.4	3.71	5.62
RET-0008	P 28-32	Prenatal	0.86	1.63	3.04	1.23	1.24	3.91	4.27
RET-0008	P 32-36	Prenatal	0.84	1.15	4.71	1.61	1.56	4.08	6.32
RET-0008	P 36+	Prenatal	0.88	1.2	6.26	1.4	1.41	3.75	7.66
RET-0008	PP 0-6	Postpartum	1.12	1.84	4.96	2.12	3.45	5.1	7.08
RET-0008	PP 6+	Postpartum	1.34	2.22	5.52	2.4	4.29	4.94	7.92
RET-0009	P 12-16	Prenatal	0.83	0.87	4.7	3.2	3.55	4.1	7.9
RET-0009	P 16-20	Prenatal	0.87	1.17	5.58	3.92	4.57	4.92	9.5
RET-0009	P 20-24	Prenatal	0.82	1.29	6.31	3.19	3.01	4.53	9.5
RET-0009	P 24-28	Prenatal	0.75	1.36	6.35	2.53	2.93	4.18	8.88
RET-0009	P 28-32	Prenatal	0.64	1.23	5.31	1.78		3.91	7.09
RET-0009	P 32-36	Prenatal	0.6	1.2	7.4	3	2.14	3.83	10.4
RET-0009	PP 0-6	Postpartum	1.55	1.68	6.58	3	3.15	5	9.58
RET-0009	PP 6+	Postpartum	0.98	1.32	6.13	1.06	1.84	4.61	7.19
RET-0013	P 8-12	Prenatal	0.42	0.56	4.22	2.73	5.55	5.14	6.95
RET-0013	P 12-16	Prenatal	0.48	0.5	3.61	1.74	3.9	4.1	5.35
RET-0013	P 16-20	Prenatal	0.48	0.54	4.41	1.58	3.65	3.94	5.99
RET-0013	P 24-28	Prenatal	0.54	0.79	4.68	1.83	3.53	4.14	6.51
RET-0013	P 32-36	Prenatal	0.38	0.57	3.79	1.7	1.95	3.73	5.49
RET-0013	P 20-24	Prenatal	0.6	0.67	3.68	2.11	3.91	3.81	5.79
RET-0013	P 36+	Prenatal	0.41	0.55	3.91	1.77	1.95	3.85	5.68
RET-0013	PP 0-6	Postpartum	0.57	0.69	2.85	1.89	3.24	4.73	4.74
RET-0013	PP 6+	Postpartum						4.85
RET-0014	P 8-12	Prenatal	0.82	1.28	4.45	2.85	3.62	4.99	7.3
RET-0014	P 12-16	Prenatal	0.75	0.99	4.13	2.22	3.07	4.7	6.35
RET-0014	P 16-20	Prenatal	0.75	1.4	6.26	3.59	5.67	4.53	9.85
RET-0014	P 20-24	Prenatal	0.92	1.2	6.14	2.71	2.54	4.19	8.85
RET-0014	P 24-28	Prenatal	0.85	0.82	8.27	3.16	3.73	4.06	11.43
RET-0014	P 32-36	Prenatal	0.74	1.08	4.48	1.42		3.97	5.9
RET-0015	P 8-12	Prenatal	1.08	1.06	5.16	4.11	8.65	4.68	9.27
RET-0015	P 12-16	Prenatal	1.27	1.18	4.61	3.28	8.64	4.3	7.89
RET-0015	P 16-20	Prenatal	0.9	1.05	4.34	2.28	5.09	4.01	6.62
RET-0015	P 20-24	Prenatal	1.05	1.23	6.2	2.56	4.1	3.92	8.76
RET-0015	P 24-28	Prenatal	0.78	0.67	7.79	3.11	5.93	3.71	10.9
RET-0015	P 28-32	Prenatal	0.86	1.16	5.69	2.33	4.08	3.67	8.02
RET-0015	P 32-36	Prenatal	0.71	1.56	3.95	1.91	1.98	3.79	5.86
RET-0015	PP 0-6	Postpartum	1.63	1.36				4.94
RET-0015	PP 6+	Postpartum
RET-0016	P 12-16	Prenatal	0.74	1.23	4.17	3.21	5.16	4.47	7.38
RET-0016	P 16-20	Prenatal
RET-0016	P 20-24	Prenatal	1.01	1.24	4.19	2.24	3.49	3.78	6.43
RET-0016	P 24-28	Prenatal	0.95	1.36	5.68	2.25	3.87	4.3	7.93
RET-0016	P 28-32	Prenatal	1.11	1.4	4.26	1.78	3.74	4	6.04
RET-0016	P 32-36	Prenatal	0.81	1.11	6.72	2.79	3.3	3.57	9.51
RET-0016	P 36+	Prenatal	0.95	1.19	4.66	1.95	2.3	3.91	6.61
RET-0016	PP 0-6	Postpartum	1.04	1.52	4.69	2.62	5.73	5.37	7.31
RET-0016	PP 6+	Postpartum	1.15	1.47	4.46	2.56	5.29	5.54	7.02
RET-0017	P 12-16	Prenatal	1.01	1.82	6.34	2.94	4.05	5.3	9.28
RET-0017	P 12-16	Prenatal	0.93	1.31	5.44	2.64	3.85	4.28	8.08
RET-0017	P 16-20	Prenatal	0.98	1.6	7.88	2.98	4.71	4.75	10.86
RET-0017	P 20-24	Prenatal
RET-0017	P 28-32	Prenatal	0.73	1.39	5.5	1.69	2.39	4.24	7.19
RET-0017	P 32-36	Prenatal	0.83	1.22	5.67	2.31	3.45	4.58	7.98
RET-0017	PP 6+	Postpartum	1.16	1.64	5.78	2.9	5.66	5.35	8.68
RET-0017	PP 6+	Postpartum
RET-0019	P 12-16	Prenatal	1.07	1.35	4.77	2.77	5.67	4.81	7.54
RET-0019	P 16-20	Prenatal	1.04	1.45	4.74	3.46	6.54	4.9	8.2
RET-0019	P 20-24	Prenatal	0.81	1.43	5.58	2.91	5.02	4.51	8.49
RET-0019	P 24-28	Prenatal	0.53	0.97	6.06	1.97	3.06	4.24	8.03
RET-0019	P 28-32	Prenatal	0.91	1.36	4.47	2.02	3.12	4.81	6.49
RET-0019	P 32-36	Prenatal	0.59	1.3	5.03	1.82	2.44	4.16	6.85
RET-0019	P 36+	Prenatal	0.56	1.13	5.16	1.55	2.31	4.59	6.71
RET-0019	PP 0-6	Postpartum	1.08	1.32	3.7	2.35	5.4	4.94	6.05
RET-0019	PP 6+	Postpartum	1.07	1.55	3.9	3.01	7.11	5.82	6.91
RET-0020	P 8-12	Prenatal	0.74	0.73	3.1	3.89	4.19	5.42	6.99
RET-0020	P 12-16	Prenatal	0.73	1.11	3.98	4.03	3.34	4.39	8.01
RET-0020	P 16-20	Prenatal	0.64	0.68	3.41	3.2	3.08	3.85	6.61
RET-0020	P 20-24	Prenatal	0.78	0.96	4.44	3.17	3.32	4.18	7.61
RET-0020	P 28-32	Prenatal	0.51	0.78	3.93	2.13	2.34	4.26	6.06
RET-0020	P 36+	Prenatal	0.56	0.9	3.69	3.97	4.15	3.85	7.66
RET-0021	P 12-16	Prenatal	0.93	1.64	4.37	2.14	3.38	5.48	6.51
RET-0021	P 16-20	Prenatal	0.78	1.67	5.54	3.23	2.77	4.88	8.77
RET-0021	P 20-24	Prenatal	0.91	1.42	5.43	2.52	1.78	4.58	7.95
RET-0021	P 20-24	Prenatal	0.72	0.79	7.29	2.95	2.88	4.58	10.24
RET-0021	P 28-32	Prenatal	0.65	1.75	5.84	1.45	2.06	4.25	7.29
RET-0021	P 32-36	Prenatal	0.76	1.24	5.86	1.87		4.47	7.73
RET-0021	P 32-36	Prenatal	0.68	1.47	4.6	1.58		4.4	6.18
RET-0021	PP 0-6	Postpartum	0.86	1.14	4.71	2.92	2.85	5.37	7.63
RET-0021	P 36+	Prenatal	0.99	1.62	5.24	2.9	4.97	5.43	8.14
RET-0022	P 8-12	Prenatal	1.03	2.13	4.68	2.06	3.33		6.74
RET-0022	P 12-16	Prenatal	0.7	1.23	5.09	2.4	3.61	4.97	7.49
RET-0022	P 16-20	Prenatal	0.73	1.25	5.28	1.83	2.13	5.33	7.11
RET-0022	P 20-24	Prenatal	0.79	0.88	5.48	2.19	2.76	4.81	7.67
RET-0022	P 24-28	Prenatal	0.79	1.22	6.69	2.84	2.08	4.73	9.53
RET-0022	P 28-32	Prenatal	0.76	1.28	6.41	1.41	1.54	5.05	7.82
RET-0022	P 32-36	Prenatal	0.5	0.9	5.02	1.27	1.15	5.13	6.29
RET-0022	P 36+	Prenatal	0.62	1.67	4.17	1.15	1.2	5.5	5.32
RET-0022	PP 0-6	Postpartum	1.09	1.64	5.4	2.17	3.91	5.29	7.57
RET-0022	PP 6+	Postpartum						5.62
RET-0023	P 8-12	Prenatal	0.77	1.56	6.09	4.62	5.76	5.02	10.71
RET-0023	P 16-20	Prenatal	0.82	1.4	5.09	2.99	3.77	4.56	8.08
RET-0023	P 16-20	Prenatal	0.67	1.38	5.71	2.92	5.58	4.9	8.63
RET-0023	P 20-24	Prenatal	0.53	1.19	5.44	2.79	2.87	4.1	8.23
RET-0023	P 28-32	Prenatal	1.05	1.31	5.63	2.27	3.01	4.14	7.9
RET-0023	P 32-36	Prenatal	1.02	1.43	5.35	2.34	2.71	3.76	7.69
RET-0023	P 36+	Prenatal	0.79	1.49	4.7	1.36	1.35	4.22	6.06
RET-0023	PP 0-6	Postpartum	1.27	2.13	5.47			5.47
RET-0023	PP 6+	Postpartum	0.84	1.61	4.4	4.28	7.91	5.59	8.68
RET-0024	P 8-12	Prenatal	0.92	1.32	4.18	3.19	4.63	4.53	7.37
RET-0024	P 16-20	Prenatal	0.85	1.42	4.67	2.03	3.06	4.22	6.7
RET-0024	P 20-24	Prenatal	0.93	1.39	4.97	2.19	2.36	3.79	7.16
RET-0024	P 24-28	Prenatal	1.07	1.52	5.29	2.04		3.83	7.33
RET-0024	P 28-32	Prenatal	0.7	1.35	3.94	1.47	1.09	3.87	5.41
RET-0024	P 32-36	Prenatal	0.76	1.62	4.89	1.37		3.67	6.26
RET-0024	P 36+	Prenatal	0.8	1.53	5.13	1.16		3.71	6.29
RET-0024	PP 6+	Postpartum	0.74	2.4	2.69	1.9	4.14	5.23	4.59
RET-0024	PP 6+	Postpartum	0.97	1.51	4.01	2.49	3.32	4.92	6.5
RET-0025	P 12-16	Prenatal	0.41	0.64	3.83	2.7	5.04	4.6	6.53
RET-0025	P 16-20	Prenatal	0.53	0.6	5.02	2.52	3.98	4.04	7.54
RET-0025	P 20-24	Prenatal	0.48	0.44	5.65	3.57	2.7	3.92	9.22
RET-0027	P 12-16	Prenatal	0.99	1.15	4.6	2.19	4.89	4.76	6.79
RET-0027	P 20-24	Prenatal	0.79	1.15	5.1	2.2	4.36	4.49	7.3
RET-0027	P 20-24	Prenatal	0.85	1.37	5.06	1.73	3.25	4.26	6.79
RET-0027	P 28-32	Prenatal	0.84	1.08	4.63	1.77	1.74	3.77	6.4
RET-0027	P 32-36	Prenatal	0.73	1.3	4.71	1.25	1.5	4.19	5.96
RET-0027	P 36+	Prenatal	0.67	1	5.22	1.43	1.17	3.69	6.65
RET-0027	P 36+	Prenatal	0.6	1.02	5	1.22		4.19	6.22
RET-0027	PP 6+	Postpartum	1.34	2.04	6.12	2.56	4.28	4.76	8.68
RET-0027	PP 6+	Postpartum	1.19	1.58	4.29	2.47	5.5	5.25	6.76
